# Supplementary material for: Association of Obstructive Sleep Apnea With Cardiovascular Events in Acute Coronary Syndrome Patients With or Without Excessive Daytime Sleepiness: A Prospective Cohort Study
Source: Rev Cardiovasc Med. 2025 Jul 28;26(7):33439. doi: 10.31083/RCM33439 (PMC12326451; doi:10.31083/RCM33439)
Supplement: Supplementary file 1 [file 2153-8174-26-7-33439-s1.zip]

Archive with 3 entries (3 files):
- Supplementary Fig. 1.tif
- Supplementary Fig. 2.tif
- Supplementary Material.docx
